# Supplementary material for: The global diversity of Haemonchus contortus is shaped by human intervention and climate
Source: Nat Commun. 2019 Oct 22;10:4811. doi: 10.1038/s41467-019-12695-4 (PMC6805936; doi:10.1038/s41467-019-12695-4)
Supplement: Supplementary file 7 — Supplementary Data 3 [file 41467_2019_12695_MOESM7_ESM.xlsx]

## Sheet: Sheet1
Supplementary Data 3. Positional candidate genes overlapping significant XP-CLR selection score
Gene stable ID	Gene description	Caenorhabditis elegans (PRJNA13758) gene name
HCOI00003900	ISE/inbred ISE genomic scaffold, scaffold_pathogens_Hcontortus_scaffold_1 [Source:UniProtKB/TrEMBL;Acc:U6NHV6]
HCOI00006100	LUC7 related domain containing protein [Source:UniProtKB/TrEMBL;Acc:U6PWJ4]	C50D2.8
HCOI00009600	Integrase domain containing protein [Source:UniProtKB/TrEMBL;Acc:U6PZZ1]
HCOI00015700	ISE/inbred ISE genomic scaffold, scaffold_pathogens_Hcontortus_scaffold_960 [Source:UniProtKB/TrEMBL;Acc:U6Q0Q6]	T20F10.2
HCOI00015800	Rieske [2Fe-2S] iron-sulphur domain containing protein [Source:UniProtKB/TrEMBL;Acc:U6PXH3]	daf-36
HCOI00016700		T20F7.1
HCOI00016700		Y48G9A.11
HCOI00017000	7TM GPCR domain containing protein [Source:UniProtKB/TrEMBL;Acc:U6PUB4]	dop-5
HCOI00022600	Peptidase A1 domain containing protein [Source:UniProtKB/TrEMBL;Acc:U6Q0Q8]
HCOI00032200	Nuclear hormone receptor domain containing protein [Source:UniProtKB/TrEMBL;Acc:U6Q082]	nhr-78
HCOI00040200	ISE/inbred ISE genomic scaffold, scaffold_pathogens_Hcontortus_scaffold_985 [Source:UniProtKB/TrEMBL;Acc:U6Q0U1]
HCOI00047300
HCOI00053900	RNA-directed DNA polymerase (Reverse transcriptase) domain containing protein [Source:UniProtKB/TrEMBL;Acc:U6NXD1]
HCOI00054800	Endonuclease exonuclease phosphatase domain containing protein [Source:UniProtKB/TrEMBL;Acc:U6P5Z9]
HCOI00057400	Serine threonine protein kinase-related domain containing protein [Source:UniProtKB/TrEMBL;Acc:U6NES9]	C38C3.4
HCOI00060600	Protein M01G5.1 [Source:UniProtKB/TrEMBL;Acc:U6NID9]	M01G5.1
HCOI00061900	LicD domain containing protein [Source:UniProtKB/TrEMBL;Acc:U6NFS9]	Y22D7AL.11
HCOI00061900	LicD domain containing protein [Source:UniProtKB/TrEMBL;Acc:U6NFS9]	T07D3.4
HCOI00061900	LicD domain containing protein [Source:UniProtKB/TrEMBL;Acc:U6NFS9]	W02B3.7
HCOI00061900	LicD domain containing protein [Source:UniProtKB/TrEMBL;Acc:U6NFS9]	T07A5.1
HCOI00061900	LicD domain containing protein [Source:UniProtKB/TrEMBL;Acc:U6NFS9]	W02B3.4
HCOI00062600	C. briggsae CBR-CHE-11 protein [Source:UniProtKB/TrEMBL;Acc:U6NIF0]	che-11
HCOI00063800	WD40 repeat domain containing protein [Source:UniProtKB/TrEMBL;Acc:U6NIF9]	qui-1
HCOI00065800	Tyrosinase and Metridin ShK toxin domain containing protein [Source:UniProtKB/TrEMBL;Acc:U6PX46]	tyr-4
HCOI00080900	ISE/inbred ISE genomic scaffold, scaffold_pathogens_Hcontortus_scaffold_87 [Source:UniProtKB/TrEMBL;Acc:U6PV54]
HCOI00081300	EGF and EGF calcium-binding and Notch region and Notch and Ankyrin domain containing protein [Source:UniProtKB/TrEMBL;Acc:U6PZX5]
HCOI00090700	Dienelactone hydrolase domain containing protein [Source:UniProtKB/TrEMBL;Acc:U6P9E8]	dlhd-1
HCOI00104200	Dual specificity phosphatase domain containing protein [Source:UniProtKB/TrEMBL;Acc:U6PW61]	vhp-1
HCOI00105000	Protein F59B10.2 [Source:UniProtKB/TrEMBL;Acc:U6PZJ9]	F59B10.2
HCOI00127400	EMI and EGF domain containing protein [Source:UniProtKB/TrEMBL;Acc:U6P2E6]	ced-1
HCOI00131500	ISE/inbred ISE genomic scaffold, scaffold_pathogens_Hcontortus_scaffold_94 [Source:UniProtKB/TrEMBL;Acc:U6Q0K6]
HCOI00133200	Immunoglobulin I-set and Immunoglobulin domain containing protein [Source:UniProtKB/TrEMBL;Acc:U6NH01]
HCOI00139100	Mob1 phocein domain containing protein [Source:UniProtKB/TrEMBL;Acc:U6NP73]	mob-4
HCOI00140100	Pecanex domain containing protein [Source:UniProtKB/TrEMBL;Acc:U6NI01]	B0511.12
HCOI00141000	Galectin (inferred by orthology to a C. elegans protein) [Source:UniProtKB;Acc:H2KZL0]	W04B5.3
HCOI00142400		tftc-1
HCOI00143300
HCOI00143400	K Homology domain containing protein [Source:UniProtKB/TrEMBL;Acc:U6NPD9]
HCOI00148700	Nicotinate phosphoribosyltransferase domain containing protein [Source:UniProtKB/TrEMBL;Acc:U6NIA5]	nprt-1
HCOI00149000	VHS and Zinc finger and Ubiquitin interacting motif domain containing protein [Source:UniProtKB/TrEMBL;Acc:U6NMD1]	hgrs-1
HCOI00160600	Glutamate receptor and Ionotropic glutamate receptor domain containing protein [Source:UniProtKB/TrEMBL;Acc:U6NHL8]	glr-2
HCOI00160700	Acyl-CoA dehydrogenase and Acyl-CoA oxidase dehydrogenase domain containing protein [Source:UniProtKB/TrEMBL;Acc:U6NL10]	acdh-5
HCOI00160700	Acyl-CoA dehydrogenase and Acyl-CoA oxidase dehydrogenase domain containing protein [Source:UniProtKB/TrEMBL;Acc:U6NL10]	acdh-6
HCOI00164200	Metallophosphoesterase domain containing protein [Source:UniProtKB/TrEMBL;Acc:U6P8C9]	gsp-1
HCOI00164300	Homeobox domain containing protein [Source:UniProtKB/TrEMBL;Acc:U6PBR3]	ceh-22
HCOI00170800
HCOI00177200	ISE/inbred ISE genomic scaffold, scaffold_pathogens_Hcontortus_scaffold_1167 [Source:UniProtKB/TrEMBL;Acc:U6NI06]	ggr-1
HCOI00179000		C18D11.3
HCOI00187400		W01A8.8
HCOI00187500		W01A8.2
HCOI00187600	CRE-MDT-28 protein [Source:UniProtKB/TrEMBL;Acc:U6NM42]	plin-1
HCOI00193400	Ras domain containing protein [Source:UniProtKB/TrEMBL;Acc:U6NK58]	rab-8
HCOI00196400	C-type lectin domain containing protein [Source:UniProtKB/TrEMBL;Acc:U6NLW2]
HCOI00197200	Mediator complex domain containing protein [Source:UniProtKB/TrEMBL;Acc:U6NJH7]	let-19
HCOI00201000	Protein C05C10.2, isoform b [Source:UniProtKB/TrEMBL;Acc:U6NMI9]
HCOI00204800	Beta-ureidopropionase-like [Source:UniProtKB/TrEMBL;Acc:U6NM38]	upb-1
HCOI00205100	ISE/inbred ISE genomic scaffold, scaffold_pathogens_Hcontortus_scaffold_1207 [Source:UniProtKB/TrEMBL;Acc:U6NJR1]
HCOI00207700	3-hydroxyacyl-CoA dehydrogenase domain containing protein [Source:UniProtKB/TrEMBL;Acc:U6NMP8]	Y71F9B.9
HCOI00211900	Homeodomain protein CUT and Homeobox domain containing protein [Source:UniProtKB/TrEMBL;Acc:U6PE81]	ceh-48
HCOI00213700	ISE/inbred ISE genomic scaffold, scaffold_pathogens_Hcontortus_scaffold_1219 [Source:UniProtKB/TrEMBL;Acc:U6NJW4]
HCOI00216800	ISE/inbred ISE genomic scaffold, scaffold_pathogens_Hcontortus_scaffold_1223 [Source:UniProtKB/TrEMBL;Acc:U6NP15]	wht-8
HCOI00218200	ISE/inbred ISE genomic scaffold, scaffold_pathogens_Hcontortus_scaffold_1225 [Source:UniProtKB/TrEMBL;Acc:U6NMG6]
HCOI00218400	Si:ch211-59d15.9 (inferred by orthology to a zebrafish protein) [Source:UniProtKB;Acc:Q5RGA5]	C13F10.5
HCOI00220200	ISE/inbred ISE genomic scaffold, scaffold_pathogens_Hcontortus_scaffold_1230 [Source:UniProtKB/TrEMBL;Acc:U6NJ67]	lgc-39
HCOI00224900	Peptidase A1 domain containing protein [Source:UniProtKB/TrEMBL;Acc:U6NKB8]
HCOI00225500	Zinc finger domain containing protein [Source:UniProtKB/TrEMBL;Acc:U6NJ86]	end-3
HCOI00225500	Zinc finger domain containing protein [Source:UniProtKB/TrEMBL;Acc:U6NJ86]	end-1
HCOI00225500	Zinc finger domain containing protein [Source:UniProtKB/TrEMBL;Acc:U6NJ86]	elt-7
HCOI00225600	Cyclin F-box domain containing protein [Source:UniProtKB/TrEMBL;Acc:U6NMP9]
HCOI00233200	ISE/inbred ISE genomic scaffold, scaffold_pathogens_Hcontortus_scaffold_1248 [Source:UniProtKB/TrEMBL;Acc:U6NRM4]	pgp-11
HCOI00234900	Heat shock protein 70 domain containing protein [Source:UniProtKB/TrEMBL;Acc:U6NQF5]	T24H7.2
HCOI00243300	ISE/inbred ISE genomic scaffold, scaffold_pathogens_Hcontortus_scaffold_1259 [Source:UniProtKB/TrEMBL;Acc:U6NPL8]
HCOI00245600	Protein C02F4.4 [Source:UniProtKB/TrEMBL;Acc:U6NPQ4]	C02F4.4
HCOI00249500	EGF receptor domain containing protein [Source:UniProtKB/TrEMBL;Acc:U6NS04]
HCOI00252300	ARF SAR superfamily domain containing protein [Source:UniProtKB/TrEMBL;Acc:U6P126]	arc-1
HCOI00254600	ISE/inbred ISE genomic scaffold, scaffold_pathogens_Hcontortus_scaffold_112 [Source:UniProtKB/TrEMBL;Acc:U6NP99]
HCOI00261300	WD40 repeat domain containing protein [Source:UniProtKB/TrEMBL;Acc:U6NYE2]	R11D1.1
HCOI00261900	Cyclin F-box domain containing protein [Source:UniProtKB/TrEMBL;Acc:U6NX48]
HCOI00266800	Ubiquitin conjugation factor E4 and U box domain containing protein [Source:UniProtKB/TrEMBL;Acc:U6P843]	ufd-2
HCOI00272900	ISE/inbred ISE genomic scaffold, scaffold_pathogens_Hcontortus_scaffold_1304 [Source:UniProtKB/TrEMBL;Acc:U6NNV8]
HCOI00273400	ISE/inbred ISE genomic scaffold, scaffold_pathogens_Hcontortus_scaffold_1304 [Source:UniProtKB/TrEMBL;Acc:U6NNW4]
HCOI00278300	ISE/inbred ISE genomic scaffold, scaffold_pathogens_Hcontortus_scaffold_1312 [Source:UniProtKB/TrEMBL;Acc:U6NP40]
HCOI00284300	SET domain containing protein [Source:UniProtKB/TrEMBL;Acc:U6NP78]	mes-4
HCOI00284600	Endoglin CD105 antigen domain containing protein [Source:UniProtKB/TrEMBL;Acc:U6NLX3]	cutl-14
HCOI00284700	ISE/inbred ISE genomic scaffold, scaffold_pathogens_Hcontortus_scaffold_1322 [Source:UniProtKB/TrEMBL;Acc:U6NKR4]
HCOI00284800	Proteinase inhibitor and Peptidase M14 and Metridin ShK toxin domain containing protein [Source:UniProtKB/TrEMBL;Acc:U6NP82]	suro-1
HCOI00287600	ABC transporter domain containing protein [Source:UniProtKB/TrEMBL;Acc:U6NIJ5]
HCOI00289800	Endonuclease exonuclease phosphatase domain containing protein [Source:UniProtKB/TrEMBL;Acc:U6NKW3]	exo-3
HCOI00289900	RNA recognition motif domain containing protein [Source:UniProtKB/TrEMBL;Acc:U6NPC1]
HCOI00308000	ISE/inbred ISE genomic scaffold, scaffold_pathogens_Hcontortus_scaffold_1360 [Source:UniProtKB/TrEMBL;Acc:U6NTL3]
HCOI00308300	Peptidase M13 domain containing protein [Source:UniProtKB/TrEMBL;Acc:U6NME0]
HCOI00309400	Target SNARE coiled-coil region domain containing protein [Source:UniProtKB/TrEMBL;Acc:U6NLA7]	syx-7
HCOI00315700	ISE/inbred ISE genomic scaffold, scaffold_pathogens_Hcontortus_scaffold_121 [Source:UniProtKB/TrEMBL;Acc:U6NQY2]	hid-1
HCOI00320200	Fip1 domain containing protein [Source:UniProtKB/TrEMBL;Acc:U6NMU4]	fipp-1
HCOI00321000	Nitrilase cyanide hydratase and apolipoprotein N-acyltransferase domain containing protein [Source:UniProtKB/TrEMBL;Acc:U6NU01]	upb-1
HCOI00321100	Protein ZK84.1 [Source:UniProtKB/TrEMBL;Acc:U6NMU9]	ZK84.1
HCOI00327400	C-type lectin and Fibrinogen domain containing protein [Source:UniProtKB/TrEMBL;Acc:U6NMI4]	T15B7.1
HCOI00329200	Mitochondrial substrate solute carrier and Major facilitator superfamily MFS-1 and Band 7 protein domain containing protein [Source:UniProtKB/TrEMBL;Acc:U6NK95]	erl-1
HCOI00329400	ISE/inbred ISE genomic scaffold, scaffold_pathogens_Hcontortus_scaffold_1397 [Source:UniProtKB/TrEMBL;Acc:U6NN17]
HCOI00330500		F56A12.2
HCOI00330500		M04G7.3
HCOI00333100	Snf7 domain containing protein [Source:UniProtKB/TrEMBL;Acc:U6PXN1]	vps-20
HCOI00333200	DNA RNA helicase domain containing protein [Source:UniProtKB/TrEMBL;Acc:U6PWI0]	vbh-1
HCOI00348900	RanBP2-type zinc finger [Source:UniProtKB/TrEMBL;Acc:U6NQY1]
HCOI00349300	Fibronectin and Protein-tyrosine phosphatase domain containing protein [Source:UniProtKB/TrEMBL;Acc:U6NQY6]
HCOI00351400	Spermine synthase domain containing protein [Source:UniProtKB/TrEMBL;Acc:U6NN54]	spds-1
HCOI00355800	ISE/inbred ISE genomic scaffold, scaffold_pathogens_Hcontortus_scaffold_1448 [Source:UniProtKB/TrEMBL;Acc:U6NMN9]
HCOI00363400		Y69A2AR.31
HCOI00364200	Serine threonine protein kinase-related domain containing protein [Source:UniProtKB/TrEMBL;Acc:U6NS97]	pmk-2
HCOI00380100	RNA recognition motif domain containing protein [Source:UniProtKB/TrEMBL;Acc:U6NVI7]	msi-1
HCOI00380200	C2 calcium-dependent membrane targeting domain containing protein [Source:UniProtKB/TrEMBL;Acc:U6NVJ3]
HCOI00384000	General substrate transporter domain containing protein [Source:UniProtKB/TrEMBL;Acc:U6NRW0]	fgt-1
HCOI00384500		Y37D8A.6
HCOI00384500		Y41C4A.11
HCOI00384500		B0348.2
HCOI00384500		C08E8.1
HCOI00384500		Y40H7A.11
HCOI00384500		B0348.1
HCOI00384500		Y37D8A.8
HCOI00384500		Y22D7AL.15
HCOI00388200	SCP extracellular domain containing protein [Source:UniProtKB/TrEMBL;Acc:U6NR15]
HCOI00391000	WD40 repeat domain containing protein [Source:UniProtKB/TrEMBL;Acc:U6NNL7]	gpb-2
HCOI00398300	Alkyl hydroperoxide reductase Thiol specific antioxidant Mal allergen and Peroxiredoxin domain containing protein [Source:UniProtKB/TrEMBL;Acc:U6NTW3]	prdx-2
HCOI00403200	Protein Y62E10A.19 [Source:UniProtKB/TrEMBL;Acc:U6NTZ3]	Y62E10A.19
HCOI00403600	7TM GPCR domain containing protein [Source:UniProtKB/TrEMBL;Acc:U6NSC3]	H23L24.4
HCOI00407400		F46B6.9
HCOI00410000	Peptidase A22B domain containing protein [Source:UniProtKB/TrEMBL;Acc:U6NSH4]	imp-1
HCOI00411300	Major facilitator superfamily MFS-1 domain containing protein [Source:UniProtKB/TrEMBL;Acc:U6NP49]	Y66D12A.13
HCOI00417200	Heat shock protein DnaJ and Chaperone DnaJ domain containing protein [Source:UniProtKB/TrEMBL;Acc:U6NWK9]	dnj-19
HCOI00424200	Collagen triple helix repeat domain containing protein [Source:UniProtKB/TrEMBL;Acc:U6PTY0]	col-79
HCOI00424200	Collagen triple helix repeat domain containing protein [Source:UniProtKB/TrEMBL;Acc:U6PTY0]	bli-1
HCOI00424200	Collagen triple helix repeat domain containing protein [Source:UniProtKB/TrEMBL;Acc:U6PTY0]	col-54
HCOI00424200	Collagen triple helix repeat domain containing protein [Source:UniProtKB/TrEMBL;Acc:U6PTY0]	col-64
HCOI00424200	Collagen triple helix repeat domain containing protein [Source:UniProtKB/TrEMBL;Acc:U6PTY0]	col-152
HCOI00424200	Collagen triple helix repeat domain containing protein [Source:UniProtKB/TrEMBL;Acc:U6PTY0]	col-132
HCOI00426300		F32D8.10
HCOI00432100	RNA-directed DNA polymerase (Reverse transcriptase) domain containing protein [Source:UniProtKB/TrEMBL;Acc:U6NMY2]
HCOI00432800	Uncharacterised protein family UPF0120 domain containing protein [Source:UniProtKB/TrEMBL;Acc:U6NWS9]	pro-2
HCOI00439200	PAN-1 domain containing protein [Source:UniProtKB/TrEMBL;Acc:U6NWX5]	F32B4.8
HCOI00446400		ogdh-2
HCOI00447000	Peptidase M13 domain containing protein [Source:UniProtKB/TrEMBL;Acc:U6NS46]	nep-21
HCOI00447100	ISE/inbred ISE genomic scaffold, scaffold_pathogens_Hcontortus_scaffold_140 [Source:UniProtKB/TrEMBL;Acc:U6NUC1]
HCOI00447500	Globin domain containing protein [Source:UniProtKB/TrEMBL;Acc:U6NS52]	T19C4.5
HCOI00447600	Ankyrin and Ion transport domain containing protein [Source:UniProtKB/TrEMBL;Acc:U6NUC6]	ocr-1
HCOI00449000	Cyclin domain containing protein [Source:UniProtKB/TrEMBL;Acc:U6NTD6]	R02F2.1
HCOI00449100	WD40 repeat domain containing protein [Source:UniProtKB/TrEMBL;Acc:U6NV22]	Y39H10A.6
HCOI00451200		Y42H9AR.4
HCOI00453400	3'5'-cyclic nucleotide phosphodiesterase domain containing protein [Source:UniProtKB/TrEMBL;Acc:U6NZ41]	pde-3
HCOI00460600
HCOI00461300	Sulfatase domain containing protein [Source:UniProtKB/TrEMBL;Acc:U6NVB9]	sul-1
HCOI00463000	Uncharacterised kinase D1044.1 domain containing protein [Source:UniProtKB/TrEMBL;Acc:U6NTQ6]
HCOI00480100	Seven in absentia protein domain containing protein [Source:UniProtKB/TrEMBL;Acc:U6NY09]
HCOI00489500	DENN and dDENN domain containing protein [Source:UniProtKB/TrEMBL;Acc:U6NY66]	aex-3
HCOI00490000	PDZ and Myosin head domain containing protein [Source:UniProtKB/TrEMBL;Acc:U6NVW6]
HCOI00491100	Major facilitator superfamily MFS-1 domain containing protein [Source:UniProtKB/TrEMBL;Acc:U6NNW3]	T25D3.4
HCOI00492500	Protein C17F4.7 [Source:UniProtKB/TrEMBL;Acc:U6NU80]	C17F4.7
HCOI00492500	Protein C17F4.7 [Source:UniProtKB/TrEMBL;Acc:U6NU80]	Y51F10.7
HCOI00493200	Protein SZT2-like [Source:UniProtKB/TrEMBL;Acc:U6NY84]
HCOI00500400	Beta-catenin-like protein 1 (inferred by orthology to a human protein) [Source:UniProtKB;Acc:Q8WYA6]	M01E11.2
HCOI00502900	Collagen triple helix repeat domain containing protein [Source:UniProtKB/TrEMBL;Acc:U6NYH8]
HCOI00505900	ISE/inbred ISE genomic scaffold, scaffold_pathogens_Hcontortus_scaffold_1687 [Source:UniProtKB/TrEMBL;Acc:U6NRB0]
HCOI00512300	ATPase domain containing protein [Source:UniProtKB/TrEMBL;Acc:U6NRG2]	prx-6
HCOI00516700	Protein Y39A3CR.3, isoform a [Source:UniProtKB/TrEMBL;Acc:U6NYY8]	ttc-7
HCOI00525600	Na dependent nucleoside transporter and Nucleoside recognition domain containing protein [Source:UniProtKB/TrEMBL;Acc:U6NV85]	slc-28.1
HCOI00525600	Na dependent nucleoside transporter and Nucleoside recognition domain containing protein [Source:UniProtKB/TrEMBL;Acc:U6NV85]	slc-28.2
HCOI00525900	SNF2-related and DNA RNA helicase domain containing protein [Source:UniProtKB/TrEMBL;Acc:U6NRU8]
HCOI00526100	CUB domain containing protein [Source:UniProtKB/TrEMBL;Acc:U6NWW2]	sol-2
HCOI00528600	Putative TRP homologous cation channel [Source:UniProtKB/TrEMBL;Acc:U6NWY3]
HCOI00530800
HCOI00540300	GRAM domain containing protein [Source:UniProtKB/TrEMBL;Acc:U6NWQ5]	ZC328.3
HCOI00541100	ISE/inbred ISE genomic scaffold, scaffold_pathogens_Hcontortus_scaffold_1751 [Source:UniProtKB/TrEMBL;Acc:U6NZF4]
HCOI00541600	Arrestin domain containing protein [Source:UniProtKB/TrEMBL;Acc:U6NS42]	arrd-17
HCOI00543000	Protein ERGIC-53-like (inferred by orthology to a human protein) [Source:UniProtKB;Acc:Q9HAT1]	ile-1
HCOI00545200	ISE/inbred ISE genomic scaffold, scaffold_pathogens_Hcontortus_scaffold_157 [Source:UniProtKB/TrEMBL;Acc:U6NQT4]
HCOI00547100	RNA recognition motif domain containing protein [Source:UniProtKB/TrEMBL;Acc:U6PCH4]	exc-7
HCOI00547600	Putative structural maintenance of chromosome [Source:UniProtKB/TrEMBL;Acc:U6NS92]
HCOI00547800	WD40 repeat domain containing protein [Source:UniProtKB/TrEMBL;Acc:U6NXA3]	fzy-1
HCOI00549100	Ribosomal protein S1 domain containing protein [Source:UniProtKB/TrEMBL;Acc:U6NTM2]	emb-5
HCOI00551300	Ubiquitin-conjugating enzyme domain containing protein [Source:UniProtKB/TrEMBL;Acc:U6PSH8]	ubc-14
HCOI00551400
HCOI00551900	ATPase and HAD superfamily hydrolase domain containing protein [Source:UniProtKB/TrEMBL;Acc:U6PUR2]
HCOI00555600	Protein XND-1 [Source:UniProtKB/TrEMBL;Acc:U6NVR9]
HCOI00556300	RNA recognition motif and SWAP Surp domain containing protein [Source:UniProtKB/TrEMBL;Acc:U6NZY4]	C07H6.4
HCOI00557800	Adenylate cyclase domain containing protein [Source:UniProtKB/TrEMBL;Acc:U6NVU2]	F35D11.4
HCOI00560500	Protein kinase C domain containing protein [Source:UniProtKB/TrEMBL;Acc:U6NX58]
HCOI00561900	Chaperonin Cpn60 TCP-1 domain containing protein [Source:UniProtKB/TrEMBL;Acc:U6NZZ6]	cct-6
HCOI00567400	ISE/inbred ISE genomic scaffold, scaffold_pathogens_Hcontortus_scaffold_1793 [Source:UniProtKB/TrEMBL;Acc:U6NXV3]	Y66A7A.7
HCOI00572100	Kinesin domain containing protein [Source:UniProtKB/TrEMBL;Acc:U6NWB1]	klp-11
HCOI00572200	Pyruvate kinase (inferred by orthology to a C. elegans protein) [Source:UniProtKB;Acc:D3YT36]	pyk-2
HCOI00572500	WD repeat and FYVE domain-containing protein 3 [Source:UniProtKB/TrEMBL;Acc:U6NSZ4]	lyst-1
HCOI00573500	Nuclear hormone receptor domain containing protein [Source:UniProtKB/TrEMBL;Acc:U6NWF4]	nhr-85
HCOI00575000	Cysteine dioxygenase type I domain containing protein [Source:UniProtKB/TrEMBL;Acc:U6NQ41]	cdo-1
HCOI00575100	Beta-tubulin isotype 2; Beta-tubulin isotype-2; Tubulin FtsZ domain containing protein [Source:UniProtKB/TrEMBL;Acc:C5J0J6]	ben-1
HCOI00575200	General substrate transporter domain containing protein [Source:UniProtKB/TrEMBL;Acc:U6NWG4]	Y39E4B.5
HCOI00576900		sul-3
HCOI00580200
HCOI00580300	RNA-directed DNA polymerase (Reverse transcriptase) and Integrase domain containing protein [Source:UniProtKB/TrEMBL;Acc:U6P0I5]
HCOI00588300	Peptidase A1 domain containing protein [Source:UniProtKB/TrEMBL;Acc:U6NWS8]
HCOI00599400	Glycoside hydrolase domain containing protein [Source:UniProtKB/TrEMBL;Acc:U6NU21]
HCOI00600400	ISE/inbred ISE genomic scaffold, scaffold_pathogens_Hcontortus_scaffold_165; ISE/inbred ISE genomic scaffold, scaffold_pathogens_Hcontortus_scaffold_1962 [Source:UniProtKB/TrEMBL;Acc:U6NUY7]
HCOI00602900	DM DNA-binding domain containing protein [Source:UniProtKB/TrEMBL;Acc:U6P0Z8]	dmd-7
HCOI00605500	Pyridoxal phosphate-dependent enzyme domain containing protein [Source:UniProtKB/TrEMBL;Acc:U6NTU9]
HCOI00611900	Alpha-D-phosphohexomutase domain containing protein [Source:UniProtKB/TrEMBL;Acc:U6NVK8]	F21D5.1
HCOI00617300	Glutamate-gated chloride channel; Glutamate-gated chloride channel subunit; ISE/inbred ISE genomic scaffold, scaffold_pathogens_Hcontortus_scaffold_169 [Source:UniProtKB/TrEMBL;Acc:Q9TYG6]	glc-4
HCOI00617700	ISE/inbred ISE genomic scaffold, scaffold_pathogens_Hcontortus_scaffold_169 [Source:UniProtKB/TrEMBL;Acc:U6NWE4]	R05D7.3
HCOI00630900		C17A2.2
HCOI00630900		T05B11.4
HCOI00630900		F46F5.7
HCOI00630900		F28H7.7
HCOI00630900		T06A1.5
HCOI00630900		C08B6.3
HCOI00630900		C31B8.7
HCOI00637500
HCOI00639500		Y57G11C.32
HCOI00644900	ISE/inbred ISE genomic scaffold, scaffold_pathogens_Hcontortus_scaffold_191 [Source:UniProtKB/TrEMBL;Acc:U6NVN5]
HCOI00648200		lmp-2
HCOI00654300	Protein-tyrosine phosphatase domain containing protein [Source:UniProtKB/TrEMBL;Acc:U6NV44]	Y41D4A.5
HCOI00661100	Cyclic nucleotide-gated cation channel (inferred by orthology to a C. elegans protein) [Source:UniProtKB;Acc:Q03611]	tax-4
HCOI00670400	Exostosin and EXTL2 domain containing protein [Source:UniProtKB/TrEMBL;Acc:U6P372]	rib-1
HCOI00670600	Amino acid permease-associated region domain containing protein [Source:UniProtKB/TrEMBL;Acc:U6NVY9]	T04B8.5
HCOI00678300	Zinc finger domain containing protein [Source:UniProtKB/TrEMBL;Acc:U6NZC1]	zyx-1
HCOI00681500	Cyclin domain containing protein [Source:UniProtKB/TrEMBL;Acc:U6NW98]	cyl-1
HCOI00691500	ISE/inbred ISE genomic scaffold, scaffold_pathogens_Hcontortus_scaffold_2065 [Source:UniProtKB/TrEMBL;Acc:U6P3D5]
HCOI00691600	Acetolactate synthase-like protein-like [Source:UniProtKB/TrEMBL;Acc:U6NXF6]
HCOI00697500	Ferredoxin domain containing protein [Source:UniProtKB/TrEMBL;Acc:U6P189]	sdhb-1
HCOI00705100	Protein R08C7.8 [Source:UniProtKB/TrEMBL;Acc:U6NWQ6]	F44B9.9
HCOI00708600	Thiolase and Sterol-binding domain containing protein [Source:UniProtKB/TrEMBL;Acc:U6PCA7]	C26D10.7
HCOI00708600	Thiolase and Sterol-binding domain containing protein [Source:UniProtKB/TrEMBL;Acc:U6PCA7]	eff-1
HCOI00709000	Ribonuclease ZC3H12D [Source:UniProtKB/TrEMBL;Acc:U6NTE9]	Y24D9B.1
HCOI00709000	Ribonuclease ZC3H12D [Source:UniProtKB/TrEMBL;Acc:U6NTE9]	Y51H4A.13
HCOI00711600	Fatty acid desaturase domain containing protein [Source:UniProtKB/TrEMBL;Acc:U6NWR3]	fat-3
HCOI00724900	Acyl-CoA dehydrogenase and Acyl-CoA oxidase dehydrogenase domain containing protein [Source:UniProtKB/TrEMBL;Acc:U6NX57]	acdh-12
HCOI00725800	ISE/inbred ISE genomic scaffold, scaffold_pathogens_Hcontortus_scaffold_189 [Source:UniProtKB/TrEMBL;Acc:U6NV97]
HCOI00740300	Major sperm protein [Source:UniProtKB/TrEMBL;Acc:U6P4N0]	vpr-1
HCOI00744100	ISE/inbred ISE genomic scaffold, scaffold_pathogens_Hcontortus_scaffold_2194 [Source:UniProtKB/TrEMBL;Acc:U6P0X5]
HCOI00744500	Major facilitator superfamily MFS-1 domain containing protein [Source:UniProtKB/TrEMBL;Acc:U6NXI9]	F32H5.4
HCOI00745200	Probable 3',5'-cyclic phosphodiesterase pde-4 (inferred by orthology to a C. elegans protein) [Source:UniProtKB;Acc:Q22000]	pde-4
HCOI00756200	SNF2-related and DNA RNA helicase domain containing protein [Source:UniProtKB/TrEMBL;Acc:U6P2T3]	smrc-1
HCOI00757200	Serine threonine protein kinase-related domain containing protein [Source:UniProtKB/TrEMBL;Acc:U6NZ76]
HCOI00760900	Collagen triple helix repeat and Collagenase NC10 endostatin domain containing protein [Source:UniProtKB/TrEMBL;Acc:U6P2E5]	cle-1
HCOI00761600	Nuclear autoantigenic sperm protein (inferred by orthology to a human protein) [Source:UniProtKB;Acc:P49321]	nasp-1
HCOI00761600	Nuclear autoantigenic sperm protein (inferred by orthology to a human protein) [Source:UniProtKB;Acc:P49321]	nasp-2
HCOI00778000	ISE/inbred ISE genomic scaffold, scaffold_pathogens_Hcontortus_scaffold_17 [Source:UniProtKB/TrEMBL;Acc:U6NRK0]	xpb-1
HCOI00779200
HCOI00809700	7TM GPCR domain containing protein [Source:UniProtKB/TrEMBL;Acc:U6NZ72]	gar-3
HCOI00810800		Y59A8B.21
HCOI00833600	Transforming protein Ski and c-SKI Smad4 binding domain containing protein [Source:UniProtKB/TrEMBL;Acc:U6NY34]
HCOI00841500	K Homology and Maternal tudor protein domain containing protein [Source:UniProtKB/TrEMBL;Acc:U6P527]	akap-1
HCOI00843300	Putative RNA polymerase II subunit B1 CTD phosphatase (inferred by orthology to a C. elegans protein) [Source:UniProtKB;Acc:P30641]	rpap-2
HCOI00852200
HCOI00856600	Major facilitator superfamily MFS-1 domain containing protein [Source:UniProtKB/TrEMBL;Acc:U6P4U2]	C09D4.1
HCOI00857100	ISE/inbred ISE genomic scaffold, scaffold_pathogens_Hcontortus_scaffold_220 [Source:UniProtKB/TrEMBL;Acc:U6P4U7]
HCOI00861500	C. briggsae CBR-UNC-82 protein [Source:UniProtKB/TrEMBL;Acc:U6NZK6]
HCOI00867600	Src homology-3 and Tyrosine protein kinase domain containing protein [Source:UniProtKB/TrEMBL;Acc:U6NXT5]	mlk-1
HCOI00878200	ISE/inbred ISE genomic scaffold, scaffold_pathogens_Hcontortus_scaffold_2529 [Source:UniProtKB/TrEMBL;Acc:U6P272]
HCOI00880200	Autophagy-related protein 3 [Source:UniProtKB/TrEMBL;Acc:U6NZE2]	atg-3
HCOI00902600
HCOI00907100
HCOI00907900	Gaa1 domain containing protein [Source:UniProtKB/TrEMBL;Acc:U6P900]	hpo-3
HCOI00908700	Nematode fatty acid retinoid binding domain containing protein [Source:UniProtKB/TrEMBL;Acc:U6P295]
HCOI00909100	Nematode fatty acid retinoid binding domain containing protein [Source:UniProtKB/TrEMBL;Acc:U6NYW0]
HCOI00909200	Serine threonine protein kinase-related domain containing protein [Source:UniProtKB/TrEMBL;Acc:U6P2A0]
HCOI00920100	ISE/inbred ISE genomic scaffold, scaffold_pathogens_Hcontortus_scaffold_2644 [Source:UniProtKB/TrEMBL;Acc:U6P239]
HCOI00922400	U box and Pre-mRNA-splicing factor 19 and WD40 repeat and Peptidase C48 domain containing protein [Source:UniProtKB/TrEMBL;Acc:U6NZ67]	prp-19
HCOI00933700	Inosine-5'-monophosphate dehydrogenase (inferred by orthology to a C. elegans protein) [Source:UniProtKB;Acc:Q9GZH3]	T22D1.3
HCOI00939200	WD40 repeat domain containing protein [Source:UniProtKB/TrEMBL;Acc:U6P3X1]	swan-2
HCOI00942000	ISE/inbred ISE genomic scaffold, scaffold_pathogens_Hcontortus_scaffold_241 [Source:UniProtKB/TrEMBL;Acc:U6P757]
HCOI00943500		ptr-1
HCOI00946100	Bicaudal-D protein domain containing protein [Source:UniProtKB/TrEMBL;Acc:U6P7S6]	bicd-1
HCOI00954100	SH2 motif and Tyrosine protein kinase domain containing protein [Source:UniProtKB/TrEMBL;Acc:U6P6G9]
HCOI00960600	ISE/inbred ISE genomic scaffold, scaffold_pathogens_Hcontortus_scaffold_2756 [Source:UniProtKB/TrEMBL;Acc:U6P827]
HCOI00982600
HCOI00995200	SEP and UBX domain containing protein [Source:UniProtKB/TrEMBL;Acc:U6PBI7]	ubxn-2
HCOI01007500
HCOI01015800	Integrase domain containing protein [Source:UniProtKB/TrEMBL;Acc:U6P9M9]
HCOI01018300	Guanylate kinase domain containing protein [Source:UniProtKB/TrEMBL;Acc:U6P5C1]	magu-3
HCOI01031400	von Willebrand factor and Fibronectin domain containing protein [Source:UniProtKB/TrEMBL;Acc:U6PA12]
HCOI01033000		F37C12.1
HCOI01045600	von Willebrand factor and C-type lectin domain containing protein [Source:UniProtKB/TrEMBL;Acc:U6P719]
HCOI01048000	ISE/inbred ISE genomic scaffold, scaffold_pathogens_Hcontortus_scaffold_268 [Source:UniProtKB/TrEMBL;Acc:U6P9M8]
HCOI01048100	O-methyltransferase domain containing protein [Source:UniProtKB/TrEMBL;Acc:U6P3P0]	comt-4
HCOI01048100	O-methyltransferase domain containing protein [Source:UniProtKB/TrEMBL;Acc:U6P3P0]	comt-5
HCOI01048100	O-methyltransferase domain containing protein [Source:UniProtKB/TrEMBL;Acc:U6P3P0]	comt-2
HCOI01048100	O-methyltransferase domain containing protein [Source:UniProtKB/TrEMBL;Acc:U6P3P0]	comt-3
HCOI01054000	Protein C25H3.9, isoform a [Source:UniProtKB/TrEMBL;Acc:U6PMG4]	C25H3.9
HCOI01054100		C25H3.8
HCOI01058000	ISE/inbred ISE genomic scaffold, scaffold_pathogens_Hcontortus_scaffold_22 [Source:UniProtKB/TrEMBL;Acc:U6P4T6]
HCOI01075400		Y82E9BR.16
HCOI01093700	Nematode cuticle collagen and Collagen triple helix repeat domain containing protein [Source:UniProtKB/TrEMBL;Acc:U6PBJ1]
HCOI01113600	Glycosyl transferase and Ricin B lectin domain containing protein [Source:UniProtKB/TrEMBL;Acc:U6PAJ2]
HCOI01136800	NUDIX hydrolase domain containing protein [Source:UniProtKB/TrEMBL;Acc:U6P5M0]	ndx-1
HCOI01139900	Major facilitator superfamily MFS-1 domain containing protein [Source:UniProtKB/TrEMBL;Acc:U6P7R9]	Y71G12B.25
HCOI01140400		F32B5.2
HCOI01140800	Protein T23F6.3 [Source:UniProtKB/TrEMBL;Acc:U6PCM9]
HCOI01143100	Peptidase C1A domain containing protein [Source:UniProtKB/TrEMBL;Acc:U6PBP4]
HCOI01143200	Peptidase C1A domain containing protein [Source:UniProtKB/TrEMBL;Acc:U6P5R6]
HCOI01148300	Helix-loop-helix 34 (inferred by orthology to a C. elegans protein) [Source:UniProtKB;Acc:P90953]	hlh-34
HCOI01148500		sdc-1
HCOI01148500		C04F5.9
HCOI01148600	Peroxisomal carnitine O-octanoyltransferase (inferred by orthology to a human protein) [Source:UniProtKB;Acc:Q9UKG9]	T20B3.1
HCOI01152800	Uncharacterized membrane protein F35D11.3 [Source:UniProtKB/Swiss-Prot;Acc:Q20035] (projected from Caenorhabditis elegans ortholog F35D11.3)	F35D11.3
HCOI01157200	Neurotransmitter-gated ion-channel ligand-binding and Neurotransmitter-gated ion-channel transmembrane region domain containing protein [Source:UniProtKB/TrEMBL;Acc:U6P9G5]	des-2
HCOI01157500	Immunoglobulin I-set domain containing protein [Source:UniProtKB/TrEMBL;Acc:U6PBG4]
HCOI01159000		W02F12.4
HCOI01159100	VRR-NUC domain containing protein [Source:UniProtKB/TrEMBL;Acc:U6P8Z8]	fan-1
HCOI01165300	Proteasome activator complex subunit 4 (inferred by orthology to a human protein) [Source:UniProtKB;Acc:Q14997]
HCOI01170500	von Willebrand factor domain containing protein [Source:UniProtKB/TrEMBL;Acc:U6PUX2]
HCOI01173800	Patatin domain containing protein [Source:UniProtKB/TrEMBL;Acc:U6P9T7]	ipla-5
HCOI01179800	Thiamine pyrophosphate enzyme domain containing protein [Source:UniProtKB/TrEMBL;Acc:U6P9X6]	T26C12.1
HCOI01180800	Spectrin repeat and Immunoglobulin I-set domain containing protein [Source:UniProtKB/TrEMBL;Acc:U6P6N3]
HCOI01184600	ISE/inbred ISE genomic scaffold, scaffold_pathogens_Hcontortus_scaffold_609 [Source:UniProtKB/TrEMBL;Acc:U6PPW8]
HCOI01188800
HCOI01195800
HCOI01196500	Protein D2024.5, isoform b [Source:UniProtKB/TrEMBL;Acc:U6PCB2]	D2024.5
HCOI01198900		nra-4
HCOI01205200	Protein ZC410.5, isoform a [Source:UniProtKB/TrEMBL;Acc:U6PD73]	msa-1
HCOI01206200	Uncharacterised protein family UPF0171 domain containing protein [Source:UniProtKB/TrEMBL;Acc:U6PD81]	nprl-3
HCOI01207600	Phox domain containing protein [Source:UniProtKB/TrEMBL;Acc:U6P9A5]	snx-3
HCOI01217400	ATPase and Peptidase S16 and CS domain containing protein [Source:UniProtKB/TrEMBL;Acc:U6PLY3]	lonp-2
HCOI01219500	ISE/inbred ISE genomic scaffold, scaffold_pathogens_Hcontortus_scaffold_28 [Source:UniProtKB/TrEMBL;Acc:U6PAU0]
HCOI01220900		oac-34
HCOI01220900		oac-21
HCOI01220900		oac-22
HCOI01220900		oac-40
HCOI01220900		oac-35
HCOI01220900		oac-2
HCOI01220900		oac-48
HCOI01220900		oac-38
HCOI01220900		Y75B8A.37
HCOI01220900		oac-27
HCOI01220900		oac-24
HCOI01220900		oac-57
HCOI01220900		oac-44
HCOI01220900		oac-4
HCOI01220900		oac-1
HCOI01220900		oac-29
HCOI01220900		oac-12
HCOI01220900		oac-43
HCOI01220900		oac-41
HCOI01220900		oac-28
HCOI01220900		bus-1
HCOI01220900		C49D10.7
HCOI01220900		oac-49
HCOI01220900		oac-15
HCOI01220900		oac-17
HCOI01220900		oac-45
HCOI01220900		oac-42
HCOI01220900		oac-36
HCOI01220900		oac-30
HCOI01220900		oac-56
HCOI01220900		oac-37
HCOI01220900		oac-13
HCOI01220900		oac-25
HCOI01220900		oac-16
HCOI01220900		oac-8
HCOI01220900		oac-10
HCOI01220900		oac-51
HCOI01220900		oac-59
HCOI01220900		oac-26
HCOI01220900		oac-23
HCOI01220900		oac-58
HCOI01220900		oac-52
HCOI01220900		oac-19
HCOI01220900		oac-11
HCOI01222200	BZIP transcription factor domain containing protein [Source:UniProtKB/TrEMBL;Acc:U6PDI2]
HCOI01224800	EGF domain containing protein [Source:UniProtKB/TrEMBL;Acc:U6PB20]	spe-9
HCOI01226900	Src homology-3 and Voltage-dependent calcium channel domain containing protein [Source:UniProtKB/TrEMBL;Acc:U6NLK5]	ccb-2
HCOI01227500	Ion transport 2 and Fibronectin domain containing protein [Source:UniProtKB/TrEMBL;Acc:U6P7T3]	twk-32
HCOI01238500	LisH dimerisation motif domain containing protein [Source:UniProtKB/TrEMBL;Acc:U6PDH8]	dcaf-1
HCOI01241600	ISE/inbred ISE genomic scaffold, scaffold_pathogens_Hcontortus_scaffold_3656 [Source:UniProtKB/TrEMBL;Acc:U6PF47]
HCOI01250000	Fibronectin domain containing protein [Source:UniProtKB/TrEMBL;Acc:U6PFE4]
HCOI01257200	DsimGD24273-PA [Source:UniProtKB/TrEMBL;Acc:U6PC88]	Y34B4A.7
HCOI01261000		T26A8.4
HCOI01261100	Chitinase-like protein (inferred by orthology to a C. elegans protein) [Source:UniProtKB;Acc:Q18143]	cht-3
HCOI01265900	Kinesin-associated domain containing protein [Source:UniProtKB/TrEMBL;Acc:U6P8T5]	kap-1
HCOI01268000	Beta-N-acetylglucosaminidase domain containing protein [Source:UniProtKB/TrEMBL;Acc:U6PEQ0]	oga-1
HCOI01270400	Laminin B type IV and EGF and Immunoglobulin V-set and Immunoglobulin and Immunoglobulin I-set and Laminin G domain containing protein [Source:UniProtKB/TrEMBL;Acc:U6P7H8]	unc-52
HCOI01278800	Putative integrase core domain protein [Source:UniProtKB/TrEMBL;Acc:U6PES8]
HCOI01282800		T19E7.6
HCOI01286100	ISE/inbred ISE genomic scaffold, scaffold_pathogens_Hcontortus_scaffold_3851 [Source:UniProtKB/TrEMBL;Acc:U6PBD6]
HCOI01289000	Chromosome transmission fidelity protein 8 domain containing protein [Source:UniProtKB/TrEMBL;Acc:U6PCR5]	ctf-8
HCOI01293900	Maf transcription factor domain containing protein [Source:UniProtKB/TrEMBL;Acc:U6PEZ2]	maf-1
HCOI01298100	Protein T22B11.4, isoform a [Source:UniProtKB/TrEMBL;Acc:U6PM53]	T22B11.4
HCOI01299700
HCOI01301800	ISE/inbred ISE genomic scaffold, scaffold_pathogens_Hcontortus_scaffold_3925 [Source:UniProtKB/TrEMBL;Acc:U6PBS8]
HCOI01305100	ISE/inbred ISE genomic scaffold, scaffold_pathogens_Hcontortus_scaffold_151 [Source:UniProtKB/TrEMBL;Acc:U6NS34]
HCOI01305200	HECT domain containing protein [Source:UniProtKB/TrEMBL;Acc:U6NTR9]	oxi-1
HCOI01306900	Myb domain containing protein [Source:UniProtKB/TrEMBL;Acc:U6NS93]	T07F8.4
HCOI01306900	Myb domain containing protein [Source:UniProtKB/TrEMBL;Acc:U6NS93]	F10E7.11
HCOI01307400	ISE/inbred ISE genomic scaffold, scaffold_pathogens_Hcontortus_scaffold_337 [Source:UniProtKB/TrEMBL;Acc:U6P9H1]
HCOI01309600
HCOI01315000	Thyroglobulin type-1 and Whey acidic protein and Protease inhibitor I8 and Superoxide dismutase domain containing protein [Source:UniProtKB/TrEMBL;Acc:U6P9S2]	T01D3.3
HCOI01318200	Immunoglobulin I-set and Fibronectin and Immunoglobulin and Immunoglobulin V-set domain containing protein [Source:UniProtKB/TrEMBL;Acc:U6PJB1]
HCOI01328400	DHHC zinc finger domain containing protein [Source:UniProtKB/TrEMBL;Acc:U6PDX4]
HCOI01341600	ISE/inbred ISE genomic scaffold, scaffold_pathogens_Hcontortus_scaffold_352 [Source:UniProtKB/TrEMBL;Acc:U6P952]
HCOI01341900	Transposase [Source:UniProtKB/TrEMBL;Acc:U6PGE2]
HCOI01342000	ISE/inbred ISE genomic scaffold, scaffold_pathogens_Hcontortus_scaffold_352 [Source:UniProtKB/TrEMBL;Acc:U6PAH0]
HCOI01342900	Methyltransferase type 12 domain containing protein [Source:UniProtKB/TrEMBL;Acc:U6PD00]	prmt-6
HCOI01342900	Methyltransferase type 12 domain containing protein [Source:UniProtKB/TrEMBL;Acc:U6PD00]	prmt-4
HCOI01349600	Tyrosinase domain containing protein [Source:UniProtKB/TrEMBL;Acc:U6PGH9]	tyr-6
HCOI01354500
HCOI01359400
HCOI01361300	DNA ligase [Source:UniProtKB/TrEMBL;Acc:U6PCU7]
HCOI01361500	Aldehyde dehydrogenase domain containing protein [Source:UniProtKB/TrEMBL;Acc:U6PGR9]	alh-6
HCOI01361700	ER membrane protein complex subunit 2 (inferred by orthology to a human protein) [Source:UniProtKB;Acc:Q15006]	emc-2
HCOI01361800	Glycosyl transferase domain containing protein [Source:UniProtKB/TrEMBL;Acc:U6PCV2]
HCOI01378500	C. briggsae CBR-VAB-8 protein [Source:UniProtKB/TrEMBL;Acc:U6PF57]	vab-8
HCOI01385300	Haem peroxidase domain containing protein [Source:UniProtKB/TrEMBL;Acc:U6PAC5]	T06D8.10
HCOI01385400	Histidine acid phosphatase domain containing protein [Source:UniProtKB/TrEMBL;Acc:U6PDQ8]	acp-1
HCOI01389700	7TM GPCR chemoreceptor domain containing protein [Source:UniProtKB/TrEMBL;Acc:U6P500]	srt-38
HCOI01389700	7TM GPCR chemoreceptor domain containing protein [Source:UniProtKB/TrEMBL;Acc:U6P500]	srt-53
HCOI01389700	7TM GPCR chemoreceptor domain containing protein [Source:UniProtKB/TrEMBL;Acc:U6P500]	srt-32
HCOI01389700	7TM GPCR chemoreceptor domain containing protein [Source:UniProtKB/TrEMBL;Acc:U6P500]	srt-35
HCOI01389700	7TM GPCR chemoreceptor domain containing protein [Source:UniProtKB/TrEMBL;Acc:U6P500]	srt-30
HCOI01389700	7TM GPCR chemoreceptor domain containing protein [Source:UniProtKB/TrEMBL;Acc:U6P500]	srt-31
HCOI01389700	7TM GPCR chemoreceptor domain containing protein [Source:UniProtKB/TrEMBL;Acc:U6P500]	srt-33
HCOI01389700	7TM GPCR chemoreceptor domain containing protein [Source:UniProtKB/TrEMBL;Acc:U6P500]	srt-37
HCOI01389700	7TM GPCR chemoreceptor domain containing protein [Source:UniProtKB/TrEMBL;Acc:U6P500]	srt-74
HCOI01389700	7TM GPCR chemoreceptor domain containing protein [Source:UniProtKB/TrEMBL;Acc:U6P500]	srt-36
HCOI01389700	7TM GPCR chemoreceptor domain containing protein [Source:UniProtKB/TrEMBL;Acc:U6P500]	srt-27
HCOI01389700	7TM GPCR chemoreceptor domain containing protein [Source:UniProtKB/TrEMBL;Acc:U6P500]	srt-42
HCOI01389700	7TM GPCR chemoreceptor domain containing protein [Source:UniProtKB/TrEMBL;Acc:U6P500]	srt-28
HCOI01389700	7TM GPCR chemoreceptor domain containing protein [Source:UniProtKB/TrEMBL;Acc:U6P500]	srt-41
HCOI01389700	7TM GPCR chemoreceptor domain containing protein [Source:UniProtKB/TrEMBL;Acc:U6P500]	srt-40
HCOI01389700	7TM GPCR chemoreceptor domain containing protein [Source:UniProtKB/TrEMBL;Acc:U6P500]	srt-39
HCOI01389700	7TM GPCR chemoreceptor domain containing protein [Source:UniProtKB/TrEMBL;Acc:U6P500]	srt-29
HCOI01389700	7TM GPCR chemoreceptor domain containing protein [Source:UniProtKB/TrEMBL;Acc:U6P500]	srt-34
HCOI01390100	Peptidase M28 domain containing protein [Source:UniProtKB/TrEMBL;Acc:U6PSX1]	B0495.7
HCOI01390700	Endonuclease exonuclease phosphatase domain containing protein [Source:UniProtKB/TrEMBL;Acc:U6PLZ6]
HCOI01393300	Intermediate filament domain containing protein [Source:UniProtKB/TrEMBL;Acc:U6PLI8]
HCOI01398000	RNA recognition motif domain containing protein [Source:UniProtKB/TrEMBL;Acc:U6PV55]	ncbp-2
HCOI01398200	RUN domain containing protein [Source:UniProtKB/TrEMBL;Acc:U6PMZ9]
HCOI01398300	RUN and Zinc finger domain containing protein [Source:UniProtKB/TrEMBL;Acc:U6PRD8]
HCOI01400300		Y71F9AL.9
HCOI01403300	Protein mesh (inferred by orthology to a D. melanogaster protein) [Source:UniProtKB;Acc:Q0KHY3]	F54D1.6
HCOI01403800	Metallophosphoesterase domain containing protein [Source:UniProtKB/TrEMBL;Acc:U6PAL5]	W03D8.2
HCOI01405400		F19C7.8
HCOI01405500	DNA polymerase alpha epsilon domain containing protein [Source:UniProtKB/TrEMBL;Acc:U6PAN1]	pole-2
HCOI01405600	Sulfotransferase and Zinc finger domain containing protein [Source:UniProtKB/TrEMBL;Acc:U6PE17]	hst-1
HCOI01405800	Fatty acid desaturase domain containing protein [Source:UniProtKB/TrEMBL;Acc:U6PHW5]	fat-7
HCOI01405800	Fatty acid desaturase domain containing protein [Source:UniProtKB/TrEMBL;Acc:U6PHW5]	fat-5
HCOI01405800	Fatty acid desaturase domain containing protein [Source:UniProtKB/TrEMBL;Acc:U6PHW5]	fat-6
HCOI01416500	Probable 3',5'-cyclic phosphodiesterase pde-5 (inferred by orthology to a C. elegans protein) [Source:UniProtKB;Acc:P91119]
HCOI01421800	Protein C21orf2 (inferred by orthology to a human protein) [Source:UniProtKB;Acc:O43822]	F09G8.5
HCOI01422700	ISE/inbred ISE genomic scaffold, scaffold_pathogens_Hcontortus_scaffold_4533 [Source:UniProtKB/TrEMBL;Acc:U6PII8]
HCOI01425900
HCOI01426500	BRCT and DNA-repair protein domain containing protein [Source:UniProtKB/TrEMBL;Acc:U6PM96]	rev-1
HCOI01426700	WD40 repeat domain containing protein [Source:UniProtKB/TrEMBL;Acc:U6PSG3]	swan-1
HCOI01440600	Protein F25F8.1 [Source:UniProtKB/TrEMBL;Acc:U6PH55]	F25F8.1
HCOI01440900	Kelch repeat type 1 and Kelch repeat type 2 domain containing protein [Source:UniProtKB/TrEMBL;Acc:U6PCR9]	Y50D7A.1
HCOI01441000	FAD linked oxidase and FAD-linked oxidase domain containing protein [Source:UniProtKB/TrEMBL;Acc:U6PBF0]	ads-1
HCOI01447100	Major intrinsic protein domain containing protein [Source:UniProtKB/TrEMBL;Acc:U6PGJ2]	aqp-12
HCOI01451500	ISE/inbred ISE genomic scaffold, scaffold_pathogens_Hcontortus_scaffold_4691 [Source:UniProtKB/TrEMBL;Acc:U6PFX6]
HCOI01467900	Aromatic amino acid beta-eliminating lyase threonine aldolase domain containing protein [Source:UniProtKB/TrEMBL;Acc:U6PHL6]	R102.4
HCOI01468600	Lipase domain containing protein [Source:UniProtKB/TrEMBL;Acc:U6PC17]	Y49E10.18
HCOI01468600	Lipase domain containing protein [Source:UniProtKB/TrEMBL;Acc:U6PC17]	K03H6.2
HCOI01468600	Lipase domain containing protein [Source:UniProtKB/TrEMBL;Acc:U6PC17]	Y51H4A.5
HCOI01468600	Lipase domain containing protein [Source:UniProtKB/TrEMBL;Acc:U6PC17]	C40H1.7
HCOI01468600	Lipase domain containing protein [Source:UniProtKB/TrEMBL;Acc:U6PC17]	Y49E10.16
HCOI01468600	Lipase domain containing protein [Source:UniProtKB/TrEMBL;Acc:U6PC17]	Y54G2A.45
HCOI01468600	Lipase domain containing protein [Source:UniProtKB/TrEMBL;Acc:U6PC17]	C40H1.9
HCOI01468600	Lipase domain containing protein [Source:UniProtKB/TrEMBL;Acc:U6PC17]	C39B5.14
HCOI01468600	Lipase domain containing protein [Source:UniProtKB/TrEMBL;Acc:U6PC17]	C40H1.8
HCOI01470200	FERM and FERM central and FERM adjacent (FA) domain containing protein [Source:UniProtKB/TrEMBL;Acc:U6PC34]
HCOI01475600	GPI mannosyltransferase 2 (inferred by orthology to a human protein) [Source:UniProtKB;Acc:Q9NUD9]	pigv-1
HCOI01477300	Doublecortin and IQ calmodulin-binding region and Lipoxygenase domain containing protein [Source:UniProtKB/TrEMBL;Acc:U6PSG5]	F27C1.13
HCOI01477600	Thymidylate synthase [Source:UniProtKB/TrEMBL;Acc:U6PQF7]	C27A12.2
HCOI01478700	7TM GPCR domain containing protein [Source:UniProtKB/TrEMBL;Acc:U6PHC9]	srv-1
HCOI01478900	Glutaredoxin domain containing protein [Source:UniProtKB/TrEMBL;Acc:U6PDT1]	glrx-21
HCOI01479000
HCOI01495800	ISE/inbred ISE genomic scaffold, scaffold_pathogens_Hcontortus_scaffold_408 [Source:UniProtKB/TrEMBL;Acc:U6PG63]
HCOI01507400	Paired box protein and Homeobox domain containing protein [Source:UniProtKB/TrEMBL;Acc:U6PEE1]	pax-3
HCOI01516400	Bifunctional purine biosynthesis protein PURH (inferred by orthology to a human protein) [Source:UniProtKB;Acc:P31939]	atic-1
HCOI01517300	Innexin (inferred by orthology to a C. elegans protein) [Source:UniProtKB;Acc:H2KYH7]	inx-18
HCOI01519500	ISE/inbred ISE genomic scaffold, scaffold_pathogens_Hcontortus_scaffold_36 [Source:UniProtKB/TrEMBL;Acc:U6PH36]
HCOI01528000	7TM GPCR domain containing protein [Source:UniProtKB/TrEMBL;Acc:U6NRX3]	npr-3
HCOI01538600	Rabaptin and Zinc finger domain containing protein [Source:UniProtKB/TrEMBL;Acc:U6PDT5]	rabn-5
HCOI01541900	Peptidase S54 domain containing protein [Source:UniProtKB/TrEMBL;Acc:U6PDX1]	rom-4
HCOI01541900	Peptidase S54 domain containing protein [Source:UniProtKB/TrEMBL;Acc:U6PDX1]	rom-3
HCOI01542900
HCOI01543800	HEAT domain containing protein [Source:UniProtKB/TrEMBL;Acc:U6PL63]	cls-3
HCOI01543800	HEAT domain containing protein [Source:UniProtKB/TrEMBL;Acc:U6PL63]	cls-2
HCOI01543800	HEAT domain containing protein [Source:UniProtKB/TrEMBL;Acc:U6PL63]	cls-1
HCOI01560800	Protein D2085.5, isoform h [Source:UniProtKB/TrEMBL;Acc:U6PFU8]	hgap-2
HCOI01571600	7TM GPCR domain containing protein [Source:UniProtKB/TrEMBL;Acc:U6PLY2]	npr-34
HCOI01572300	Heparan sulphate 6-sulfotransferase-related domain containing protein [Source:UniProtKB/TrEMBL;Acc:U6NZ37]	hst-6
HCOI01573000	Protein C05D2.10, isoform b [Source:UniProtKB/TrEMBL;Acc:U6NLH5]
HCOI01573700	Zinc finger domain containing protein [Source:UniProtKB/TrEMBL;Acc:U6NRL8]	morc-1
HCOI01578200	Serine threonine protein kinase-related domain containing protein [Source:UniProtKB/TrEMBL;Acc:U6PKI1]
HCOI01578700	DM DNA-binding and DMRTA motif domain containing protein [Source:UniProtKB/TrEMBL;Acc:U6PET1]	dmd-4
HCOI01578800
HCOI01578900	Osteopetrosis-associated transmembrane protein 1 domain containing protein [Source:UniProtKB/TrEMBL;Acc:U6PJT3]	cup-15
HCOI01579000	Ferredoxin domain containing protein [Source:UniProtKB/TrEMBL;Acc:U6PM14]	sdhb-1
HCOI01579400	Guanine nucleotide binding protein (G-protein) domain containing protein [Source:UniProtKB/TrEMBL;Acc:U6PJT6]	gpa-11
HCOI01587500	WD40 repeat domain containing protein [Source:UniProtKB/TrEMBL;Acc:U6PIA2]	chaf-2
HCOI01589700	Reverse transcriptase, putative [Source:UniProtKB/TrEMBL;Acc:U6PID9]
HCOI01595700
HCOI01596000
HCOI01597700	Protein T06G6.12 [Source:UniProtKB/TrEMBL;Acc:U6PGI3]	T06G6.12
HCOI01602100	7TM GPCR and RNA-directed DNA polymerase (Reverse transcriptase) domain containing protein [Source:UniProtKB/TrEMBL;Acc:U6PGM0]
HCOI01605900		Y38H6A.3
HCOI01607300	ISE/inbred ISE genomic scaffold, scaffold_pathogens_Hcontortus_scaffold_458 [Source:UniProtKB/TrEMBL;Acc:U6PMK7]
HCOI01619100	Zinc finger domain containing protein [Source:UniProtKB/TrEMBL;Acc:U6PLG6]	Y71F9AL.10
HCOI01619200	Alpha-gamma-adaptin-binding protein p34 domain containing protein [Source:UniProtKB/TrEMBL;Acc:U6PK54]
HCOI01625200
HCOI01629100	7TM GPCR domain containing protein [Source:UniProtKB/TrEMBL;Acc:U6PN20]	sre-12
HCOI01629100	7TM GPCR domain containing protein [Source:UniProtKB/TrEMBL;Acc:U6PN20]	sre-16
HCOI01629100	7TM GPCR domain containing protein [Source:UniProtKB/TrEMBL;Acc:U6PN20]	sre-9
HCOI01629100	7TM GPCR domain containing protein [Source:UniProtKB/TrEMBL;Acc:U6PN20]	sre-14
HCOI01629100	7TM GPCR domain containing protein [Source:UniProtKB/TrEMBL;Acc:U6PN20]	sre-8
HCOI01629100	7TM GPCR domain containing protein [Source:UniProtKB/TrEMBL;Acc:U6PN20]	sre-13
HCOI01629100	7TM GPCR domain containing protein [Source:UniProtKB/TrEMBL;Acc:U6PN20]	sre-19
HCOI01629100	7TM GPCR domain containing protein [Source:UniProtKB/TrEMBL;Acc:U6PN20]	sre-18
HCOI01629100	7TM GPCR domain containing protein [Source:UniProtKB/TrEMBL;Acc:U6PN20]	sre-11
HCOI01629100	7TM GPCR domain containing protein [Source:UniProtKB/TrEMBL;Acc:U6PN20]	sre-15
HCOI01629100	7TM GPCR domain containing protein [Source:UniProtKB/TrEMBL;Acc:U6PN20]	sre-10
HCOI01629100	7TM GPCR domain containing protein [Source:UniProtKB/TrEMBL;Acc:U6PN20]	sre-7
HCOI01629100	7TM GPCR domain containing protein [Source:UniProtKB/TrEMBL;Acc:U6PN20]	sre-5
HCOI01629100	7TM GPCR domain containing protein [Source:UniProtKB/TrEMBL;Acc:U6PN20]	sre-6
HCOI01629300	Protein ACR-6 [Source:UniProtKB/TrEMBL;Acc:U6PFT2]	lgc-20
HCOI01629400	ISE/inbred ISE genomic scaffold, scaffold_pathogens_Hcontortus_scaffold_466 [Source:UniProtKB/TrEMBL;Acc:U6PJ79]
HCOI01633400	Zinc finger domain containing protein [Source:UniProtKB/TrEMBL;Acc:U6PN48]	Y54E10A.11
HCOI01637800	60S ribosomal protein L5 (inferred by orthology to a C. elegans protein) [Source:UniProtKB;Acc:P49405]	rpl-5
HCOI01647600	Protein ZK1248.13 [Source:UniProtKB/TrEMBL;Acc:U6PHM0]	ZK1248.13
HCOI01650100	Cystinosin ERS1p repeat domain containing protein [Source:UniProtKB/TrEMBL;Acc:U6PNK2]	laat-1
HCOI01650200	Endonuclease exonuclease phosphatase domain containing protein [Source:UniProtKB/TrEMBL;Acc:U6PHN4]
HCOI01653200	ISE/inbred ISE genomic scaffold, scaffold_pathogens_Hcontortus_scaffold_1001 [Source:UniProtKB/TrEMBL;Acc:U6NI30]
HCOI01653700	Sybindin protein domain containing protein [Source:UniProtKB/TrEMBL;Acc:U6NI36]	trpp-1
HCOI01663900	Actin-binding Rho-activating protein (inferred by orthology to a human protein) [Source:UniProtKB;Acc:Q8N0Z2]	tag-243
HCOI01664400	Ankyrin and Death domain containing protein [Source:UniProtKB/TrEMBL;Acc:U6PHZ0]	ikb-1
HCOI01686800	MMS19 nucleotide excision repair-like protein [Source:UniProtKB/TrEMBL;Acc:U6PPP4]	mms-19
HCOI01686900	Amine oxidase domain containing protein [Source:UniProtKB/TrEMBL;Acc:U6PIR9]	hpo-15
HCOI01694900	Peptidase M14 domain containing protein [Source:UniProtKB/TrEMBL;Acc:U6PEH2]	Y59C2A.1
HCOI01710100	Serine threonine protein kinase-related and Protein kinase domain containing protein [Source:UniProtKB/TrEMBL;Acc:U6PLA0]	rskn-1
HCOI01710500	SNF2-related and DNA RNA helicase and VHS and Ubiquitin interacting motif and Src homology-3 domain containing protein [Source:UniProtKB/TrEMBL;Acc:U6PHY7]	csb-1
HCOI01710500	SNF2-related and DNA RNA helicase and VHS and Ubiquitin interacting motif and Src homology-3 domain containing protein [Source:UniProtKB/TrEMBL;Acc:U6PHY7]	F53H4.6
HCOI01721500	SNF2-related domain containing protein [Source:UniProtKB/TrEMBL;Acc:U6PQF4]	Y116A8C.13
HCOI01721700	Nuclear RNAi defective-2 protein (inferred by orthology to a C. elegans protein) [Source:UniProtKB;Acc:G5EG51]
HCOI01724800	RNA-directed DNA polymerase (Reverse transcriptase) domain containing protein [Source:UniProtKB/TrEMBL;Acc:U6PT83]
HCOI01724900	ISE/inbred ISE genomic scaffold, scaffold_pathogens_Hcontortus_scaffold_6568 [Source:UniProtKB/TrEMBL;Acc:U6PV77]
HCOI01728400	C. briggsae CBR-FLP-33 protein [Source:UniProtKB/TrEMBL;Acc:U6PJT5]	flp-33
HCOI01729200	ISE/inbred ISE genomic scaffold, scaffold_pathogens_Hcontortus_scaffold_6605 [Source:UniProtKB/TrEMBL;Acc:U6PN62]
HCOI01739200	Surfeit locus 6 domain containing protein [Source:UniProtKB/TrEMBL;Acc:U6PR00]	ZK546.14
HCOI01753100	DNA RNA helicase domain containing protein [Source:UniProtKB/TrEMBL;Acc:U6PP36]	mel-46
HCOI01754900
HCOI01760600	Glyceraldehyde-3-phosphate dehydrogenase (inferred by orthology to a human protein) [Source:UniProtKB;Acc:P04406]	gpd-3
HCOI01760600	Glyceraldehyde-3-phosphate dehydrogenase (inferred by orthology to a human protein) [Source:UniProtKB;Acc:P04406]	gpd-4
HCOI01760600	Glyceraldehyde-3-phosphate dehydrogenase (inferred by orthology to a human protein) [Source:UniProtKB;Acc:P04406]	gpd-1
HCOI01760600	Glyceraldehyde-3-phosphate dehydrogenase (inferred by orthology to a human protein) [Source:UniProtKB;Acc:P04406]	gpd-2
HCOI01767600
HCOI01768500	ISE/inbred ISE genomic scaffold, scaffold_pathogens_Hcontortus_scaffold_552 [Source:UniProtKB/TrEMBL;Acc:U6PMP1]
HCOI01769300
HCOI01795800	Leucine-rich repeat flightless-interacting protein domain containing protein [Source:UniProtKB/TrEMBL;Acc:U6PSC9]	flap-1
HCOI01795900	Replication factor C domain containing protein [Source:UniProtKB/TrEMBL;Acc:U6PLE4]	rfc-2
HCOI01803800	Acyl-CoA oxidase domain containing protein [Source:UniProtKB/TrEMBL;Acc:U6PT42]
HCOI01804900
HCOI01807000	Protein retinal degeneration B (inferred by orthology to a D. melanogaster protein) [Source:UniProtKB;Acc:P43125]
HCOI01810600	ISE/inbred ISE genomic scaffold, scaffold_pathogens_Hcontortus_scaffold_580 [Source:UniProtKB/TrEMBL;Acc:U6PNU4]
HCOI01817100	ISE/inbred ISE genomic scaffold, scaffold_pathogens_Hcontortus_scaffold_50 [Source:UniProtKB/TrEMBL;Acc:U6PKR2]
HCOI01823200	Galectin [Source:UniProtKB/TrEMBL;Acc:U6PU94]	lec-1
HCOI01828600	Kleisin, abnormal closure, protein 2 (inferred by orthology to a C. elegans protein) [Source:UniProtKB;Acc:P34341]
HCOI01837900	RabGAP TBC domain containing protein [Source:UniProtKB/TrEMBL;Acc:U6PL09]
HCOI01857100	ISE/inbred ISE genomic scaffold, scaffold_pathogens_Hcontortus_scaffold_618 [Source:UniProtKB/TrEMBL;Acc:U6PQ46]	ape-1
HCOI01858600	Nematode insulin-related peptide domain containing protein [Source:UniProtKB/TrEMBL;Acc:U6PRY2]
HCOI01860700	Sterile alpha motif homology 2 domain containing protein [Source:UniProtKB/TrEMBL;Acc:U6PY86]	C05D10.4
HCOI01866400	7TM GPCR domain containing protein [Source:UniProtKB/TrEMBL;Acc:U6PQC1]
HCOI01867200	Regulator of nonsense transcripts [Source:UniProtKB/TrEMBL;Acc:U6PS78]
HCOI01868400	ISE/inbred ISE genomic scaffold, scaffold_pathogens_Hcontortus_scaffold_625 [Source:UniProtKB/TrEMBL;Acc:U6PS49]
HCOI01868500	Cysteine rich repeat domain containing protein [Source:UniProtKB/TrEMBL;Acc:U6PU95]	abu-11
HCOI01868600	Protein PQN-13, isoform b [Source:UniProtKB/TrEMBL;Acc:U6PNA2]	abu-11
HCOI01868900	Protein TWK-2 [Source:UniProtKB/TrEMBL;Acc:U6PS53]
HCOI01875600	Diaphanous GTPase-binding and Diaphanous FH3 and Actin-binding FH2 domain containing protein [Source:UniProtKB/TrEMBL;Acc:U6PUG9]	daam-1
HCOI01875700	Palmitoyltransferase (inferred by orthology to a C. elegans protein) [Source:UniProtKB;Acc:Q5FC64]	spe-10
HCOI01892800	FAD-dependent pyridine nucleotide-disulphide oxidoreductase domain containing protein [Source:UniProtKB/TrEMBL;Acc:U6Q077]	C26D10.3
HCOI01894300	ISE/inbred ISE genomic scaffold, scaffold_pathogens_Hcontortus_scaffold_645 [Source:UniProtKB/TrEMBL;Acc:U6PR45]
HCOI01897900	Trehalase (inferred by orthology to a human protein) [Source:UniProtKB;Acc:O43280]	tre-2
HCOI01902600
HCOI01906000	Major facilitator superfamily MFS-1 domain containing protein [Source:UniProtKB/TrEMBL;Acc:U6PMK1]
HCOI01906100	LOW QUALITY PROTEIN: histone-lysine [Source:UniProtKB/TrEMBL;Acc:U6PPA2]
HCOI01906500	ISE/inbred ISE genomic scaffold, scaffold_pathogens_Hcontortus_scaffold_55 [Source:UniProtKB/TrEMBL;Acc:U6PMK4]
HCOI01907000	ISE/inbred ISE genomic scaffold, scaffold_pathogens_Hcontortus_scaffold_55 [Source:UniProtKB/TrEMBL;Acc:U6PMK6]
HCOI01908800	DNA mismatch repair protein MutS domain containing protein [Source:UniProtKB/TrEMBL;Acc:U6PPF2]	msh-5
HCOI01921300	Hypothetical 30.1 kDa protein ZC434.4 in [Source:UniProtKB/TrEMBL;Acc:U6PPS1]	ZC434.4
HCOI01921400	ATPase domain containing protein [Source:UniProtKB/TrEMBL;Acc:U6PRW4]	nubp-1
HCOI01923400		C49H3.9
HCOI01924400	Ubiquitin and Ubiquitin-associated translation elongation factor EF1B and XPC-binding domain containing protein [Source:UniProtKB/TrEMBL;Acc:U6PNJ1]	rad-23
HCOI01924500	DEP domain-containing protein 1A [Source:UniProtKB/TrEMBL;Acc:U6PRW5]
HCOI01927500	ISE/inbred ISE genomic scaffold, scaffold_pathogens_Hcontortus_scaffold_677 [Source:UniProtKB/TrEMBL;Acc:U6PPX2]
HCOI01942700	Probable pre-mRNA-splicing factor ATP-dependent RNA helicase mog-4 (inferred by orthology to a C. elegans protein) [Source:UniProtKB;Acc:O45244]	mog-4
HCOI01942800	Protein F18A1.6, isoform b [Source:UniProtKB/TrEMBL;Acc:U6PP41]	alfa-1
HCOI01957100	Serine threonine protein kinase-related domain containing protein [Source:UniProtKB/TrEMBL;Acc:U6PSV2]	ZK524.4
HCOI01958100	ISE/inbred ISE genomic scaffold, scaffold_pathogens_Hcontortus_scaffold_706 [Source:UniProtKB/TrEMBL;Acc:U6PV56]
HCOI01962100	Zinc finger protein [Source:UniProtKB/TrEMBL;Acc:U6PXR4]	spr-4
HCOI01965000	Glycosyl transferase domain containing protein [Source:UniProtKB/TrEMBL;Acc:U6NW97]	gly-1
HCOI01965200	RyR IP3R Homology associated and EF hand and Ryanodine Receptor TM 4-6 and Ion transport domain containing protein [Source:UniProtKB/TrEMBL;Acc:U6NNZ1]	unc-68
HCOI01975400	Amino acid permease-associated protein [Source:UniProtKB/TrEMBL;Acc:U6PPY7]	Y53F4B.12
HCOI01978600	Tetratricopeptide TPR-1 domain containing protein [Source:UniProtKB/TrEMBL;Acc:U6PX35]	ttc-37
HCOI01980300
HCOI01986200	Protease inhibitor I8 domain containing protein [Source:UniProtKB/TrEMBL;Acc:U6PQ35]	C25E10.7
HCOI01986200	Protease inhibitor I8 domain containing protein [Source:UniProtKB/TrEMBL;Acc:U6PQ35]	B0238.12
HCOI01986200	Protease inhibitor I8 domain containing protein [Source:UniProtKB/TrEMBL;Acc:U6PQ35]	swm-1
HCOI01986200	Protease inhibitor I8 domain containing protein [Source:UniProtKB/TrEMBL;Acc:U6PQ35]	C25E10.8
HCOI01990700	Asparaginase glutaminase and Ankyrin domain containing protein [Source:UniProtKB/TrEMBL;Acc:U6PQB6]	C27A7.5
HCOI02002500	RNA recognition motif and Polyadenylate-binding protein Hyperplastic disc protein domain containing protein [Source:UniProtKB/TrEMBL;Acc:U6PXU1]	pab-1
HCOI02003600	Protein VAP-1, isoform a [Source:UniProtKB/TrEMBL;Acc:U6PXU8]
HCOI02014000	MtN3 saliva-related transmembrane protein domain containing protein [Source:UniProtKB/TrEMBL;Acc:U6PS67]	swt-7
HCOI02014000	MtN3 saliva-related transmembrane protein domain containing protein [Source:UniProtKB/TrEMBL;Acc:U6PS67]	swt-6
HCOI02025300	Zinc finger domain containing protein [Source:UniProtKB/TrEMBL;Acc:U6PW67]
HCOI02029100
HCOI02032100	C. briggsae CBR-EVL-14 protein [Source:UniProtKB/TrEMBL;Acc:U6PYC4]	evl-14
HCOI02032600
HCOI02039300	Peptidyl-prolyl cis-trans isomerase domain containing protein [Source:UniProtKB/TrEMBL;Acc:U6PRU2]
HCOI02039700
HCOI02040000	Non-lysosomal glucosylceramidase (inferred by orthology to a C. elegans protein) [Source:UniProtKB;Acc:O01893]
HCOI02047000	Carbamoyl phosphate synthase domain containing protein [Source:UniProtKB/TrEMBL;Acc:U6PV09]	pcca-1
HCOI02049200	Ankyrin domain containing protein [Source:UniProtKB/TrEMBL;Acc:U6PVW9]
HCOI02050900	Protein T07G12.3 [Source:UniProtKB/TrEMBL;Acc:U6PRZ0]
HCOI02051700	ATP-binding cassette, sub-family A (ABC1) [Source:UniProtKB/TrEMBL;Acc:U6PXJ3]
HCOI02053600	Peptidase S10 domain containing protein [Source:UniProtKB/TrEMBL;Acc:U6PVA9]	Y32F6A.5
HCOI02056000	Cyclin F-box domain containing protein [Source:UniProtKB/TrEMBL;Acc:U6PXM1]
HCOI02056100	Major facilitator superfamily MFS-1 domain containing protein [Source:UniProtKB/TrEMBL;Acc:U6PYV6]	Y51A2D.18
HCOI02061100	RNA recognition motif domain containing protein [Source:UniProtKB/TrEMBL;Acc:U6PXN6]	sym-2
HCOI02062400	Dimethylaniline monooxygenase [N-oxide-forming] [Source:UniProtKB/TrEMBL;Acc:U6PXS9]	fmo-2
HCOI02062400	Dimethylaniline monooxygenase [N-oxide-forming] [Source:UniProtKB/TrEMBL;Acc:U6PXS9]	fmo-5
HCOI02062400	Dimethylaniline monooxygenase [N-oxide-forming] [Source:UniProtKB/TrEMBL;Acc:U6PXS9]	fmo-1
HCOI02062400	Dimethylaniline monooxygenase [N-oxide-forming] [Source:UniProtKB/TrEMBL;Acc:U6PXS9]	fmo-3
HCOI02068600	EGF and NHL repeat and YD repeat domain containing protein [Source:UniProtKB/TrEMBL;Acc:U6PUZ3]	ten-1
HCOI02073300
HCOI02075900	Alpha-D-phosphohexomutase domain containing protein [Source:UniProtKB/TrEMBL;Acc:U6PY38]	F21D5.1
HCOI02078600	Protein F58G1.7 [Source:UniProtKB/TrEMBL;Acc:U6PU18]	F58G1.7
HCOI02081600	ISE/inbred ISE genomic scaffold, scaffold_pathogens_Hcontortus_scaffold_825 [Source:UniProtKB/TrEMBL;Acc:U6PW64]	Y44A6D.3
HCOI02089900
HCOI02090000	Putative esterase (inferred by orthology to a C. elegans protein) [Source:UniProtKB;Acc:P34419]	F42H10.6
HCOI02091600	Heat shock protein DnaJ and Sec63 domain containing protein [Source:UniProtKB/TrEMBL;Acc:U6PWH6]	dnj-29
HCOI02097800	RNA recognition motif domain containing protein [Source:UniProtKB/TrEMBL;Acc:U6PWS3]
HCOI02103600	Metridin ShK toxin domain containing protein [Source:UniProtKB/TrEMBL;Acc:U6NSW4]
HCOI02103700	Peptidase M12A domain containing protein [Source:UniProtKB/TrEMBL;Acc:U6NW88]
HCOI02104000	Zinc finger domain containing protein [Source:UniProtKB/TrEMBL;Acc:U6NU74]	tra-4
HCOI02110100	DOMON domain containing protein [Source:UniProtKB/TrEMBL;Acc:U6PX09]	C13B4.1
HCOI02111800	Membrane bound O-acyl transferase domain containing protein [Source:UniProtKB/TrEMBL;Acc:U6PTZ7]	mboa-7
HCOI02112300	Protein GRL-25 [Source:UniProtKB/TrEMBL;Acc:U6PU01]	grl-25
HCOI02113400	Actin actin domain containing protein [Source:UniProtKB/TrEMBL;Acc:U6PQ49]	arp-1
HCOI02113800	ISE/inbred ISE genomic scaffold, scaffold_pathogens_Hcontortus_scaffold_73 [Source:UniProtKB/TrEMBL;Acc:U6PRE4]
HCOI02120500	ISE/inbred ISE genomic scaffold, scaffold_pathogens_Hcontortus_scaffold_864 [Source:UniProtKB/TrEMBL;Acc:U6PTY2]
HCOI02123400	Protein C07B5.4, isoform b [Source:UniProtKB/TrEMBL;Acc:U6PTV3]	C07B5.4
HCOI02123700	Nematode cuticle collagen and Collagen triple helix repeat domain containing protein [Source:UniProtKB/TrEMBL;Acc:U6PRU3]
HCOI02124600	ISE/inbred ISE genomic scaffold, scaffold_pathogens_Hcontortus_scaffold_74 [Source:UniProtKB/TrEMBL;Acc:U6PXP9]
HCOI02126700	Presenilin spe-4 (inferred by orthology to a C. elegans protein) [Source:UniProtKB;Acc:Q01608]	spe-4
HCOI02127100	Major sperm protein [Source:UniProtKB/TrEMBL;Acc:U6PU41]	B0496.6
HCOI02127100	Major sperm protein [Source:UniProtKB/TrEMBL;Acc:U6PU41]	C36H8.1
HCOI02127100	Major sperm protein [Source:UniProtKB/TrEMBL;Acc:U6PU41]	T10E9.6
HCOI02128100	Neurotransmitter-gated ion-channel ligand-binding and Neurotransmitter-gated ion-channel transmembrane region domain containing protein [Source:UniProtKB/TrEMBL;Acc:U6PV88]	acr-20
HCOI02140600	HEAT domain containing protein [Source:UniProtKB/TrEMBL;Acc:U6PVI4]	gcn-1
HCOI02140800	Protein PERM-1 [Source:UniProtKB/TrEMBL;Acc:U6PXL0]
HCOI02141800	ISE/inbred ISE genomic scaffold, scaffold_pathogens_Hcontortus_scaffold_887 [Source:UniProtKB/TrEMBL;Acc:U6Q025]
HCOI02161800	RNA-directed DNA polymerase (Reverse transcriptase) domain containing protein [Source:UniProtKB/TrEMBL;Acc:U6PZK5]
HCOI02164600	Pyruvate kinase (inferred by orthology to a S. mansoni protein) [Source:UniProtKB;Acc:G4VF74]
HCOI02170600	Lipase domain containing protein [Source:UniProtKB/TrEMBL;Acc:U6PVA2]	T08B1.4
HCOI02171200	Glycoside hydrolase domain containing protein [Source:UniProtKB/TrEMBL;Acc:U6PSA3]	trpp-10
HCOI02171400	C2 calcium-dependent membrane targeting domain containing protein [Source:UniProtKB/TrEMBL;Acc:U6PXR3]	sue-1
HCOI02171500	ISE/inbred ISE genomic scaffold, scaffold_pathogens_Hcontortus_scaffold_80 [Source:UniProtKB/TrEMBL;Acc:U6PYY3]
HCOI02180600	DNA RNA helicase domain containing protein [Source:UniProtKB/TrEMBL;Acc:U6PTS4]	rde-12
HCOI02181300	Bms1l protein (inferred by orthology to a zebrafish protein) [Source:UniProtKB;Acc:A9JRS3]	Y61A9LA.10
HCOI02184800	SART-1 protein domain containing protein [Source:UniProtKB/TrEMBL;Acc:U6PWS6]	F19F10.9
HCOI_8s_rRNA_20
HCOI_Ala_1_21
HCOI_Ala_1_3
HCOI_Pseudo_1_71
HCOI_Pseudo_1_91
HCOI_Ser_1_197
HCOI_Ser_1_250
